# Supplementary material for: Entropy-Induced Self-Assembly of Colloidal Crystals with High Reflectivity and Narrow Reflection Bandwidth
Source: Entropy (Basel). 2019 Feb 14;21(2):180. doi: 10.3390/e21020180 (PMC7514662; doi:10.3390/e21020180)
Supplement: Supplementary file 1 [file entropy-21-00180-s001.zip]

Archive with 1 entries (1 files):
- supplementary materials.docx
